# Supplementary material for: Trolox, Ferulic, Sinapic, and Cinnamic Acid Derivatives of Proline and GABA with Antioxidant and/or Anti-Inflammatory Properties
Source: Molecules. 2024 Aug 8;29(16):3763. doi: 10.3390/molecules29163763 (PMC11356873; doi:10.3390/molecules29163763)
Supplement: Supplementary file 1 [file molecules-29-03763-s001.zip]

Archive with 1 entries (1 files):
- molecules-3066755-supplementary.pdf
